# Supplementary material for: Triple-Negative Breast Cancer circRNAome Reveals Hsa_circ_0072309 as a Potential Risk Biomarker
Source: Cancers (Basel). 2022 Jul 5;14(13):3280. doi: 10.3390/cancers14133280 (PMC9265318; doi:10.3390/cancers14133280)
Supplement: Supplementary file 1 [file cancers-14-03280-s001.zip]

Archive with 1 entries (1 files):
- cancers-1673528-supplementary.pdf
